# Supplementary material for: Machine Learning Models for Objective Assessment of Vascular Anastomoses Using Computational Fluid Dynamics for Surgical Skill Training—A Retrospective Study
Source: J Clin Med. 2026 May 7;15(10):3588. doi: 10.3390/jcm15103588 (PMC13207516; doi:10.3390/jcm15103588)
Supplement: Supplementary file 1 [file jcm-15-03588-s001.zip]

Archive with 1 entries (1 files):
- jcm-4241701-supplementary.pdf
